# Supplementary material for: Actinidia chinensis Planch Root extracts trigger ferroptosis in colorectal cancer via the p53/SLC7A11/GPX4 axis
Source: Front Pharmacol. 2026 Jan 14;17:1724983. doi: 10.3389/fphar.2026.1724983 (PMC12847262; doi:10.3389/fphar.2026.1724983)
Supplement: Supplementary file 1 [file Table2.xls]

## Sheet: Sheet1
ID	Primers
GPX4	F：GAAGCAGGAGCCAGGGAGTA
GPX4	R：GGTGAAGTTCCACTTGATGGC
GAPDH	F：GCACCGTCAAGGCTGAGAAC
GAPDH	R：TGGTGAAGACGCCAGTGGA
SLC7A11	F：TCCTGCTTTGGCTCCATGAACG
SLC7A11	R：AGAGGAGTGTGCTTGCGGACAT
