# Supplementary material for: Actinidia chinensis Planch Root extracts trigger ferroptosis in colorectal cancer via the p53/SLC7A11/GPX4 axis
Source: Front Pharmacol. 2026 Jan 14;17:1724983. doi: 10.3389/fphar.2026.1724983 (PMC12847262; doi:10.3389/fphar.2026.1724983)
Supplement: Supplementary file 3 [file Table1.xlsx]

## Sheet: Sheet1
Number	Compound	Formula	Category	Peak Area Percentage
1	fraxin	C16H18O10	Glycosides	0.01963
2	D-catechin	C15H14O6	Phenols	0.01607
3	procyanidin dimer B2	C30H26O12	Natural Flavonoids	0.01593
4	loganic acid	C16H24O10	Terpenoids	0.01346
5	chlorogenic acid	C16H18O9	Phenylpropanoids	0.0127
6	9,12,13-Trihydroxy-10-trans-octadecensaeure	C18H34O5		0.00697
7	citric acid	C6H8O7		0.00687
8	vanillate glucoside	C14H18O9		0.00683
9	9(S),12(S),13(S)-trihydroxyoctadeca-10(E),15(Z)-dienoic acid	C18H32O5		0.00521
10	glucosyringic acid	C15H20O10	Phenols	0.00472
11	N-Acetyl-2,3-didehydro-2-deoxyneuraminic Acid	C11H17NO8		0.00438
12	protocatechuic acid-O-hexoside	C13H16O9	Phenols	0.00368
13	akebia saponin D	C47H76O18	Saponins	0.00351
14	5-carboxystrictosidine	C28H34N2O11		0.00312
15	isochlorogenic acid C	C25H24O12	Phenylpropanoids	0.00312
16	(6R,3E)-1-O-β-d-glucopyranosyl-6,7-dihydroxy-3,7-dimethyl-2-octenoate	C16H28O9		0.00295
17	4-coumaroylquinic acid	C16H18O8		0.00295
18	sweroside	C16H22O9	Iridoids	0.00295
19	trans-3-p-coumaroylquinic acid	C16H18O8		0.00284
20	procyanidin C1	C45H38O18		0.0026
21	3-O-β-d-glucopyranosyl platycodigenin	C36H58O12	Oleanane-type Triterpenoids	0.00245
22	hesperidin	C28H34O15	Flavonoids	0.00234
23	nigaichigoside F1	C36H58O11	Triterpenoid Saponins	0.00175
24	apigenin 7-glucuronide	C21H18O11	Flavonoids	0.00167
